# Supplementary material for: InterCellar enables interactive analysis and exploration of cell−cell communication in single-cell transcriptomic data
Source: Commun Biol. 2022 Jan 11;5:21. doi: 10.1038/s42003-021-02986-2 (PMC8752611; doi:10.1038/s42003-021-02986-2)
Supplement: Supplementary file 4 — Supplementary Data 1 [file 42003_2021_2986_MOESM4_ESM.xlsx]

## Sheet: critical_COVID-19
cluster_names	n_paracrine	n_autocrine
B cell	831	24
Basal	61	0
Ciliated	1447	74
Ciliated-diff	185	2
CTL	1079	41
FOXN4	1614	110
Ionocyte	909	32
IRC	327	4
MC	851	26
moDC	417	8
MoMa	849	26
Neu	853	25
NK	986	55
NKT	119	1
NKT-p	841	13
nrMa	1360	67
pDC	354	5
rMa	246	1
Secretory	1732	131
Secretory-diff	229	3
Squamous	649	18
Treg	937	28

## Sheet: moderate_COVID-19
cluster_names	n_paracrine	n_autocrine
B cell	1045	41
Basal	119	0
Ciliated	1512	90
Ciliated-diff	73	0
CTL	1116	47
FOXN4	1601	113
Ionocyte	1223	55
IRC	332	4
MC	347	14
moDC	279	2
MoMa	696	18
Neu	714	17
NK	796	32
NKT	128	1
NKT-p	257	3
nrMa	1172	52
pDC	717	15
rMa	306	3
Secretory	1758	144
Secretory-diff	231	3
Squamous	794	20
Treg	1046	43
